# Supplementary material for: Epidemiology of positive bacterial cultures and the coverage gaps in multiplex PCR diagnostics: a single-center retrospective study
Source: J Clin Microbiol. 2025 Feb 26;63(6):e01600-24. doi: 10.1128/jcm.01600-24 (PMC12077099; doi:10.1128/jcm.01600-24)
Supplement: Data S1 — Count of bacterial identifications from all positive blood cultures at UoM from 2019 to 2023. [file jcm.01600-24-s0001.csv]

Data S1: Count of bacterial identifications from all positive blood cultures at UoM from 2019 to 2023
Bacteria	Count
Coagulase negative Staphylococcus	5992
Staphylococcus aureus	4812
Escherichia coli	2764
Klebsiella pneumoniae	1402
Enterococcus faecalis	1209
Enterococcus faecium	987
Streptococcus mitis	843
Pseudomonas aeruginosa	770
Staphylococcus hominis	620
Enterobacter cloacae	543
Klebsiella oxytoca	361
Micrococcus luteus	329
Streptococcus anginosus	326
Serratia marcescens	293
Staphylococcus capitis	277
Proteus mirabilis	273
Streptococcus group	248
Beta-hemolytic streptococcus	215
Stenotrophomonas maltophilia	208
Bacillus cereus	184
Streptococcus salivarius	184
Corynebacterium species	181
Rothia mucilaginosa	153
Staphylococcus haemolyticus	152
Klebsiella (enterobacter)	150
Streptococcus pneumoniae	143
Klebsiella variicola	141
Bacteroides fragilis	141
Staphylococcus lugdunensis	126
Citrobacter freundii	112
Acinetobacter species	97
Corynebacterium striatum	91
Streptococcus bovis	89
Bacillus species	89
Viridans group	86
Cutibacterium (propionibacterium)	82
Granulicatella adiacens	79
Bacteroides thetaiotaomicron	73
Morganella morganii	65
Lactobacillus rhamnosus	63
Clostridium perfringens	62
Acinetobacter baumannii	61
Paenibacillus species	52
Fusobacterium nucleatum	52
Lactobacillus species	47
Aeromonas species	46
Achromobacter species	41
Corynebacterium amycolatum	41
Actinomyces species	41
Pseudomonas putida	39
Clostridium ramosum	38
Pantoea species	38
Streptococcus mutans	38
Enterococcus gallinarum	38
Citrobacter koseri	38
Staphylococcus pettenkoferi	37
Citrobacter species	36
Salmonella species	36
Staphylococcus simulans	33
Saccharomyces cerevisiae	32
Gemella haemolysans	32
Micrococcus species	30
Peptoniphilus species	29
Enterococcus casseliflavus	28
Staphylococcus warneri	27
Corynebacterium aurimucosum	26
Trichosporon asahii	26
Dermabacter hominis	25
Gemella morbillorum	24
Raoultella ornithinolytica	24
Haemophilus influenzae	24
Parvimonas micra	23
Veillonella spp	22
Clostridium innocuum	22
Clostridium septicum	22
Microbacterium species	22
Aerococcus viridans	21
Abiotrophia defectiva	20
Serratia species	20
Bacteroides vulgatus	20
Actinomyces odontolyticus	20
Staphylococcus saccharolyticus	20
Corynebacterium jeikeium	19
Pasteurella multocida	19
Enterobacter species	18
Enterococcus raffinosus	18
Finegoldia magna	18
Leptotrichia species	18
Rothia dentocariosa	18
Clostridium tertium	17
Capnocytophaga species	17
Bacteroides species	17
Ochrobactrum intermedium	17
Burkholderia cepacia	17
Lactobacillus paracasei	17
Gordonia species	16
Pseudomonas species	16
Providencia stuartii	16
Sphingomonas species	16
Rothia species	15
Fusobacterium species	15
Cupriavidus species	15
Streptococcus species	15
Eggerthella lenta	15
Bacteroides ovatus	14
Sphingomonas paucimobilis	14
Leclercia adecarboxylata	14
Bacillus pumilus	14
Proteus vulgaris	13
Enterococcus avium	13
Neisseria subflava	13
Globicatella species	13
Prevotella buccae	13
Clostridium species	13
Staphylococcus saprophyticus	12
Proteus species	12
Neisseria species	12
Kocuria species	12
Anaerococcus species	11
Leuconostoc citreum	11
Actinomyces neuii	11
Brevibacterium casei	11
Listeria monocytogenes	11
Pantoea agglomerans	11
Haemophilus parainfluenzae	11
Lactobacillus jensenii	10
Anaerococcus vaginalis	10
Microbacterium paraoxydans	10
Rhizobium radiobacter	10
Gemella sanguinis	9
Moraxella osloensis	9
Mycobacterium abscessus	9
Clostridioides (clostridium)	9
Clostridium species,	9
Roseomonas species	9
Providencia rettgeri	9
Prevotella bivia	9
Gemella spp	8
Lactobacillus gasseri	8
Escherichia hermanii	8
Clostridium sordellii	8
Moraxella species	8
Mycobacterium mucogenicum	8
Peptoniphilus harei	8
Aerococcus urinae	8
Moraxella catarrhalis	7
Moraxella spp(nonliquefaciens)	7
Kocuria marina	7
Cardiobacterium hominis	7
Lactococcus lactis	7
Staphylococcus species	7
Streptococcus gordonii	7
Bacteroides uniformis	7
Ochrobactrum species	7
Bacteroides caccae	7
Delftia acidovorans	7
Fusarium species	7
Fusobacterium necrophorum	7
Herbaspirillum species	7
Clostridium clostridiiforme	6
Lactococcus species	6
Rhodotorula mucilaginosa	6
Enterobacter amnigenus	6
Hafnia alvei	6
Granulicatella species	6
Leuconostoc mesenteroides	6
Campylobacter fetus	6
Burkholderia gladioli	6
Enterococcus hirae	6
Listeria species	6
Sphingomonas parapaucimobilis	6
Leuconostoc species	5
Cupriavidus gilardii	5
Staphylococcus pseudintermedius	5
Neisseria species,	5
Enterococcus species	5
Raoultella planticola	5
Mycobacterium chelonae	5
Parabacteroides distasonis	5
Clostridium cadaveris	5
Serratia liquefaciens	5
Cutibacterium species	5
Achromobacter xylosoxidans	4
Facklamia languida	4
Pluralibacter (enterobacter)	4
Eikenella corrodens	4
Nocardia farcinica	4
Pantoea dispersa	4
Elizabethkingia species	4
Pseudomonas fluorescens	4
Kluyvera ascorbata	4
Veillonella parvula	4
Facklamia hominis	4
Lactobacillus casei	4
Propionibacterium species	4
Corynebacterium minutissimum	4
Corynebacterium propinquum	4
Enterococcus durans	3
Alcaligenes faecalis	3
Brevundimonas species	3
Pediococcus acidilactici	3
Campylobacter ureolyticus	3
Pasteurella haemolytica/trehalosi	3
Paracoccus species	3
Dialister micraerophilus	3
Salmonella typhi	3
Desulfovibrio species	3
Neisseria mucosa	3
Lactobacillus fermentum	3
Corynebacterium pseudodiphtheriticum	3
Clostridium sporogenes	3
Streptococcus pneumoniae/mitis	3
Clostridium paraputrificum	3
Dietzia species	3
Neisseria meningitidis	3
Streptococcus parasanguinis	3
Tsukamurella species	3
Mycobacterium vaccae	3
Dialister pneumosintes	3
Corynebacterium coyleae	3
Klebsiella species	3
Bacteroides salyersiae	3
Rhodotorula species	2
Arthrobacter species	2
Serratia odorifera	2
Clostridium sphenoides	2
Brevundimonas diminuta	2
Anaerococcus murdochii	2
Providencia species	2
Chryseobacterium species	2
Aeromonas caviae	2
Vibrio species	2
Aggregatibacter aphrophilus	2
Cardiobacterium species	2
Actinomyces species,	2
Kocuria kristinae	2
Pseudomonas stutzeri	2
Aerococcus sanguinicola	2
Campylobacter curvus	2
Rahnella aquatilis	2
Delftia species	2
Rhodococcus erythropolis	2
Campylobacter species	2
Trueperella bernardiae	2
Prevotella oris	2
Prevotella melaninogenica	2
Streptococcus alactolyticus	2
Escherichia vulneris	2
Acinetobacter radioresistens	2
Bilophila wadsworthia	2
Myroides odoratus	2
Streptococcus cristatus	2
Clostridium butyricum	2
Sphingobacterium species	2
Clostridium bifermentans	2
Parabacteroides species	2
Clostridium barati	2
Mycobacterium fortuitum	2
Pasteurella species	2
Cupriavidus (ralstonia)	2
Campylobacter coli	2
Bordetella species	2
Arcanobacterium haemolyticum	2
Porphyromonas asaccharolytica	2
Fusobacterium varium	2
Janibacter hoylei	2
Brevundimonas vesicularis	1
Streptococcus sanguinis	1
Acinetobacter johnsonii	1
Streptococcus uberis	1
Dolosigranulum pigrum	1
Tissierella praeacuta	1
Dermabacter species	1
Brevibacillus species	1
Stenotrophomonas species	1
Brachybacterium species	1
Aerococcus species	1
Actinotignum schaalii	1
Eikenella species	1
Bacteroides stercoris	1
Actinomyces naeslundii	1
Histoplasma capsulatum	1
Empedobacter species	1
Salmonella enteritidis	1
Nocardia species	1
Neisseria gonorrhoeae	1
Neisseria flavescens	1
Facklamia ignava	1
Cronobacter species	1
Fusobacterium periodonticum	1
Massilia species	1
Malassezia furfur	1
Leuconostoc lactis	1
Lactococcus raffinolactis	1
Lactococcus garvieae	1
Comamonas species	1
Haemophilus haemolyticus	1
Corynebacterium lipophiloflavum	1
Kluyvera species	1
Aggregatibacter actinomycetemcomitans	1
Aggregatibacter segnis	1
Ochrobactrum anthropi	1
Paenibacillus glucanolyticus/(bacillus	1
Agrobacterium spp	1
Prevotella species	1
Campylobacter jejuni	1
Rhodococcus -	1
Psychrobacter sanguinis	1
Chryseobacterium indologenes	1
Pseudomonas mendocina	1
Pseudomonas luteola	1
Aeromonas hydrophila	1
Prevotella loescheii	1
Pediococcus pentosaceus	1
Prevotella intermedia/nigrescens	1
Possible staphylococcus	1
Porphyromonas species	1
Pigmenting prevotella	1
Peptostreptococcus species	1
Bacillus lichenformis	1
Pediococcus species	1
Prevotella bergensis	1
