# Supplementary material for: Epidemiology of positive bacterial cultures and the coverage gaps in multiplex PCR diagnostics: a single-center retrospective study
Source: J Clin Microbiol. 2025 Feb 26;63(6):e01600-24. doi: 10.1128/jcm.01600-24 (PMC12077099; doi:10.1128/jcm.01600-24)
Supplement: Data S2 — Count of bacterial identifications from all positive sputum cultures at UoM from 2019 to 2023. [file jcm.01600-24-s0002.csv]

Data S2: Count of bacterial identifications from all positive sputum cultures at UoM from 2019 to 2023
Bacteria	Count
Staphylococcus aureus	10149
Pseudomonas aeruginosa	8242
Stenotrophomonas maltophilia	1705
Haemophilus influenzae	1463
Escherichia coli	968
Klebsiella pneumoniae	848
Serratia marcescens	833
Enterobacter cloacae	706
Achromobacter species	590
Klebsiella oxytoca	538
Streptococcus pneumoniae	522
Moraxella catarrhalis	387
Klebsiella (enterobacter) aerogenes	329
Streptococcus anginosus	314
Acinetobacter baumannii	285
Corynebacterium striatum	258
Acinetobacter species	196
Proteus mirabilis	178
Beta-hemolytic streptococcus a	160
Pseudomonas fluorescens	120
Citrobacter koseri	118
Klebsiella variicola	107
Pseudomonas putida	91
Citrobacter freundii	90
Chryseobacterium species	74
Coagulase negative staphylococcus	67
Burkholderia cepacia ; b. cenocepacia	65
Burkholderia cepacia ; b. multivorans	51
Chryseobacterium indologenes	47
Rhizobium radiobacter	45
Corynebacterium species	43
Beta-hemolytic streptococcus not a	43
Morganella morganii	40
Serratia species	37
Raoultella ornithinolytica	35
Bacillus cereus	34
Bordetella bronchiseptica	34
Streptococcus b (streptococcus agalactiae)	33
Corynebacterium amycolatum	32
Providencia stuartii	32
Burkholderia cepacia	29
Ochrobactrum anthropi	25
Stenotrophomonas species	25
Hafnia alvei	23
Burkholderia gladioli	22
Sphingobacterium multivorum	22
Corynebacterium propinquum	20
Pasteurella multocida	19
Streptococcus pneumoniae - mucoid variety	18
Pantoea agglomerans	16
Delftia species	16
Elizabethkingia species	16
Beta-hemolytic streptococcus c	15
Cupriavidus species	15
Burkholderia cepacia ; b. cepacia	15
Aeromonas species	14
Enterococcus faecium	14
Providencia rettgeri	13
Beta-hemolytic streptococcus g	13
Rhizopus species	13
Chryseobacterium gleum	13
Pantoea species	13
Citrobacter species	12
Enterobacter species	12
Penicillium species	12
Actinomyces odontolyticus	12
Beta-hemolytic streptococcus not a or b	11
Staphylococcus epidermidis (coag. negative staphylococcus)	11
Mucor species	11
Staphylococcus pseudintermedius	10
Delftia acidovorans	9
Staphylococcus lugdunensis	8
Cupriavidus gilardii	8
Pasteurella canis	8
Pandoraea species	8
Scedosporium apiospermum	8
Enterococcus faecalis	7
Proteus species	7
Bordetella species	7
Proteus vulgaris	7
Ochrobactrum species	7
Neisseria meningitidis	7
Pseudomonas koreensis	7
Pluralibacter (enterobacter) gergoviae	6
Eikenella corrodens	6
Sphingobacterium spiritivorum	6
Streptococcus mitis	6
Ralstonia pickettii	6
Fusarium species	6
Alcaligenes faecalis	6
Beta-hemolytic streptococcus a (mucoid variety)	6
Agrobacterium spp	5
Bordetella hinzii	5
Herbaspirillum species	5
Dolosigranulum pigrum	5
Raoultella species	5
Pseudomonas stutzeri	5
Corynebacterium pseudodiphtheriticum	5
Mycelia sterilia, no further identification	4
Alternaria species	4
Aggregatibacter segnis	4
Paecilomyces species	4
Kerstersia gyiorum	4
Pasteurella species	4
Elizabethkingia meningoseptica	4
Actinomyces species	4
Rahnella aquatilis	4
Sphingobacterium species	3
Pseudomonas chlororaphis	3
Pseudomonas mendocina	3
Serratia liquefaciens	3
Lautropia mirabilis	3
Kluyvera ascorbata	3
Cronobacter species	3
Moraxella spp(nonliquefaciens)	3
Kluyvera cryocrescens	2
Scopulariopsis species	2
Cryptococcus neoformans	2
Saccharomyces cerevisiae	2
Corynebacterium jeikeium ( jk)	2
Escherichia hermanii	2
Raoultella planticola	2
Staphylococcus aureus (s. argenteus)	2
Ralstonia species	2
Staphylococcus haemolyticus	2
Granulicatella adiacens	2
Haemophilus parainfluenzae	2
Comamonas species	2
Ochrobactrum intermedium	2
Pantoea dispersa	2
Leclercia adecarboxylata	2
Mold present	2
Myroides species	2
Possible proteus species	2
Bacillus species	1
Streptococcus species	1
Wautersiella species	1
Shewanella algae	1
Shewanella putrefaciens	1
Viridans streptococcus	1
Vancomycin resistant enterococcus faecium	1
Sphingomonas paucimobilis	1
Turicella otitidis	1
Corynebacterium coyleae	1
Streptococcus pseudopneumoniae	1
Streptococcus salivarius	1
Bacillus species (not anthracis or cereus)	1
Comamonas testosteroni	1
Aggregatibacter aphrophilus	1
Staphylococcus intermedius	1
Chromobacterium species	1
Cedecea davisae	1
Cutibacterium (propionibacterium) acnes	1
Brevundimonas diminuta	1
Arcanobacterium haemolyticum	1
Bordetella trematum	1
Curvularia species	1
Enterobacter amnigenus	1
Cutibacterium species	1
Pseudomonas alcaligenes	1
Neisseria subflava	1
Neisseria species, not meningitidis or gonorrhoeae	1
Neisseria elongata	1
Mycobacterium abscessus	1
Moraxella osloensis	1
Plesiomonas shigelloides	1
Mold present. see fungus culture for identification.	1
Prevotella species	1
Achromobacter xylosoxidans	1
Lactobacillus species	1
Providencia species	1
Kosakonia cowanii	1
Klebsiella species	1
Scedosporium prolificans	1
Inquilinus limosus	1
Haemophilus species, not haemophilus influenzae	1
Haemophilus haemolyticus	1
Ralstonia mannitolilytica	1
Geotrichum species	1
Fusobacterium necrophorum	1
Escherichia vulneris	1
Rhizomucor pusillus	1
Nocardia farcinica	1
Rothia mucilaginosa	1
Saprophytic mold, unable to identify	1
Empedobacter brevis (flavobacterium breve)	1
Yokenella regensburgei (koserella trabulsii)	1
