# Supplementary material for: Epidemiology of positive bacterial cultures and the coverage gaps in multiplex PCR diagnostics: a single-center retrospective study
Source: J Clin Microbiol. 2025 Feb 26;63(6):e01600-24. doi: 10.1128/jcm.01600-24 (PMC12077099; doi:10.1128/jcm.01600-24)
Supplement: Data S3 — Count of bacterial identifications from all positive urine cultures at UoM from 2019 to 2023. [file jcm.01600-24-s0003.csv]

Data S3: Count of bacterial identifications from all positive urine cultures at UoM from 2019 to 2023
Bacteria	Count
Escherichia coli	22592
Enterococcus faecalis	4521
Klebsiella pneumoniae	4393
Streptococcus b (streptococcus agalactiae)	4204
Proteus mirabilis	1802
Pseudomonas aeruginosa	1600
Enterobacter cloacae	983
Klebsiella oxytoca	864
Staphylococcus epidermidis (Coag. Negative Staphylococcus)	857
Staphylococcus aureus	819
Aerococcus urinae	722
Klebsiella (enterobacter) aerogenes	554
Citrobacter freundii	539
Staphylococcus saprophyticus	536
Klebsiella variicola	451
Citrobacter koseri	445
Enterococcus faecium	364
Serratia marcescens	303
Morganella morganii	238
Providencia rettgeri	154
Pseudomonas aeruginosa (mucoid variety)	141
Raoultella ornithinolytica	100
Viridans streptococcus	88
Gardnerella vaginalis	87
Beta-hemolytic streptococcus a	82
Proteus vulgaris	69
Streptococcus anginosus	63
Providencia stuartii	60
Acinetobacter baumannii	56
Stenotrophomonas maltophilia	55
Citrobacter species	54
Proteus species	54
Lactobacillus species	43
Staphylococcus lugdunensis	35
Aerococcus sanguinicola	33
Beta-hemolytic streptococcus not a or b	31
Enterococcus avium	28
Acinetobacter species	27
Streptococcus b (streptococcus pseudoporcinus)	26
Vancomycin resistant enterococcus faecium	23
Gardnerella species	23
Streptococcus mitis	22
Lactobacillus gasseri	20
Achromobacter species	20
Pseudomonas putida	19
Corynebacterium species	18
Actinotignum schaalii	18
Pseudomonas species	18
Vancomycin resistant enterococcus faecalis	17
Staphylococcus simulans	17
Enterococcus gallinarum	17
Corynebacterium urealyticum	17
Corynebacterium striatum	16
Staphylococcus haemolyticus	15
Enterobacter species	14
Hafnia alvei	14
Serratia species	14
Alloscardovia omnicolens	13
Salmonella species	12
Raoultella planticola	12
Citrobacter amalonaticus	11
Enterococcus raffinosus	11
Lactobacillus jensenii	11
Alcaligenes faecalis	11
Klebsiella species	10
Pantoea species	9
Actinomyces species	9
Streptococcus bovis	9
Staphylococcus hominis	8
Saccharomyces cerevisiae	8
Pluralibacter (enterobacter) gergoviae	8
Pseudomonas fluorescens	7
Beta-hemolytic streptococcus g	7
Providencia species	6
Corynebacterium aurimucosum	6
Corynebacterium amycolatum	6
Streptococcus pneumoniae	6
Staphylococcus capitis	5
Weeksella virosa	5
Beta-hemolytic streptococcus not a	5
Aerococcus species	5
Escherichia species	5
Cronobacter species	5
Bifidobacterium species	4
Enterococcus hirae	4
Enterococcus casseliflavus	4
Raoultella species	3
Myroides species	3
Delftia species	3
Corynebacterium jeikeium ( jk)	3
Enterococcus species	3
Beta-hemolytic streptococcus c	3
Bacillus cereus	3
Aeromonas species	3
Streptococcus species	3
Trueperella bernardiae	3
Escherichia coli, sensitivity to follow	2
Delftia acidovorans	2
Aerococcus viridans	2
Serratia liquefaciens	2
Streptococcus salivarius	2
Actinomyces neuii	2
Myroides odoratus	2
Lactococcus species	2
Morganella morganii ssp morganii	2
Kluyvera ascorbata	2
Kosakonia cowanii	2
Possible pseudomonas species	2
Oligella urethralis	2
Escherichia fergusonii	1
Paenibacillus species	1
Streptococcus alactolyticus (s. bovis )	1
Streptococcus anginosus	1
Alcaligenes species	1
Streptococcus equinus (s. bovis )	1
Streptococcus gallolyticus (s. bovis )	1
Streptococcus infantarius (s. bovis )	1
Streptococcus lutetiensis (s. bovis )	1
Streptococcus pneumoniae - mucoid variety	1
Pantoea agglomerans	1
Ochrobactrum species	1
Ochrobactrum anthropi	1
Trichosporon asahii	1
Neisseria species	1
Neisseria gonorrhoeae	1
Actinomyces odontolyticus	1
Neisseria cinerea	1
Weeksella species	1
Streptococcus agalactiae - ( b)	1
Beta-hemolytic streptococcus a (mucoid variety)	1
Bacillus species (not anthracis or cereus)	1
Psychrobacter sanguinis	1
Enterococcus mundtii	1
Escherichia hermanii	1
Enterococcus durans	1
Kluyvera species	1
Enterobacter amnigenus	1
Dermabacter hominis	1
Lactobacillus fermentum	1
Sphingomonas species	1
Lactobacillus rhamnosus	1
Proteus penneri	1
Achromobacter xylosoxidans	1
Corynebacterium coyleae	1
Comamonas species	1
Staphylococcus pseudintermedius	1
Methicillin resistant staphylococcus aureus	1
Pasteurella multocida	1
Staphylococcus species	1
Shigella sonnei	1
