# Supplementary material for: Epidemiology of positive bacterial cultures and the coverage gaps in multiplex PCR diagnostics: a single-center retrospective study
Source: J Clin Microbiol. 2025 Feb 26;63(6):e01600-24. doi: 10.1128/jcm.01600-24 (PMC12077099; doi:10.1128/jcm.01600-24)
Supplement: Data S4 — Bacteria covered by the multiplex assays discussed in this paper. [file jcm.01600-24-s0004.xlsx]

## Sheet: Sheet1
Data S4: Bacteria covered by the multiplex assays discussed in this manuscript
Blood			Urine			Respiratory
BCID 2	BCID 1	SeptiFast	Thermo TrueMark	RayBioTech UTI	UnyVero	BIOFIRE PN	Eurofins TEM	Seegene
Acinetobacter calcoaceticus-baumannii complex	Acinetobacter baumannii	Acinetobacter baumannii	Acinetobacter baumannii	Acinetobacter baumanni	Acinetobacter baumanni	Acinetobacter baumannii	Acinetobacter baumannii	Bordetella parapertussis
Bacteroides fragilis	Enterobacter cloacae complex	Coagulase-negative staphylococci	Actinobaculum schaalii	Chlamydia trachomatis	Bacteroides spp.	Chlamydia pneumoniae	Bordetella pertussis	Bordetella pertussis
Enterobacter cloacae complex	Enterococcus	Enterobacter aerogenes	Aerococcus urinae	Citrobacter freundii	Citrobacter freundii	Enterobacter cloacae complex	Chlamydia pneumoniae	Chlamydia pneumoniae
Enterococcus faecalis	Escherichia coli	Enterobacter cloacae	Alloscardovia omnicolens	Enterobacter cloacae complex	Citrobacter koseri	Escherichia coli	Haemophilus influenzae	Haemophilus influenzae
Enterococcus faecium	Haemophilus influenzae	Enterococcus faecalis	Citrobacter freundii	Enterococcus faecalis	Coagulase negative staphylococcus	Haemophilus influenzae	Klebsiella pneumoniae	Legionella pneumophila
Escherichia coli	Klebsiella oxytoca	Enterococcus faecium	Citrobacter koseri	Enterococcus faecium	Corynebacterium urealyticum	Klebsiella aerogenes	Legionella pneumophila	Mycoplasma pneumoniae
Haemophilus influenzae	Klebsiella pneumoniae	Escherichia coli	Coagulase-negative staphylococci	Escherichia coli	Enterobacter cloacae complex	Klebsiella oxytoca	Moraxella catarrhalis	Streptococcus pneumoniae
Klebsiella Aerogenes	Listeria monocytogenes	Klebsiella oxytoca	Corynebacterium riegelii	Klebsiella aerogenes	Enterobacteriaceae	Klebsiella pneumoniae	Mycoplasma pneumoniae
Klebsiella Oxytoca	Neisseria meningitidis	Klebsiella pneumoniae	Enterobacter aerogenes	Klebsiella oxytoca	Enterococcus faecalis	Legionella pneumophila	Pseudomonas aeruginosa
Klebsiella pneumoniae group	Proteus species	Proteus mirabilis	Enterobacter cloacae	Klebsiella pneumoniae	Enterococcus faecium	Moraxella catarrhalis	Staphylococcus aureus
Listeria monocytogenes	Pseudomonas aeruginosa	Pseudomonas aeruginosa	Enterococcus faecalis	Morganella morganii	Escherichia coli	Mycoplasma pneumoniae	Streptococcus pneumoniae
Neisseria meningitidis	Serratia marcescens	Serratia marcescens	Enterococcus faecium	Neisseria gonorrhoeae	Klebsiella aerogenes	Proteus species	Streptococcus pyogenes
Proteus spp.	Staphylococcus	Staphylococcus aureus	Escherichia coli	Proteus mirabilis	Klebsiella oxytoca	Pseudomonas aeruginosa
Pseudomonas aeruginosa	Staphylococcus aureus	Stenotrophomonas maltophilia	Klebsiella oxytoca	Proteus vulgaris	Klebsiella pneumoniae	Serratia marcescens
Salmonella spp.	Streptococcus agalactiae	Streptococcus	Klebsiella pneumoniae	Providencia stuartii	Klebsiella variicola	Staphylococcus aureus
Serratia marcescens	Streptococcus pneumoniae	Streptococcus pneumoniae	Morganella morganii	Pseudomonas aeruginosa	Prevotella spp.	Streptococcus agalactiae
Staphylococcus aureus	Streptococcus pyogenes		Mycoplasma hominis	Staphylococcus aureus	Proteus spp.	Streptococcus pneumoniae
Staphylococcus epidermidis			Pantoea agglomerans	Staphylococcus saprophyticus	Providencia spp.	Streptococcus pyogenes
Staphylococcus lugdunensis			Proteus mirabilis	Streptococcus agalactiae	Pseudomonas aeruginosa
Stenotrophomonas maltophilia			Proteus vulgaris		Staphylococcus aureus
Streptococcus agalactiae			Providencia stuartii		Staphylococcus saprophyticus
Streptococcus pneumoniae			Pseudomonas aeruginosa		Streptococcus agalactiae
Streptococcus pyogenes			Serratia marcescens
			Staphylococcus aureus
			Streptococcus agalactiae
			Ureaplasma urealyticum
			Viridans group streptococci
